# Supplementary material for: eHealth Engagement as a Response to Negative Healthcare Experiences: Cross-Sectional Survey Analysis
Source: J Med Internet Res. 2018 Dec 5;20(12):e11034. doi: 10.2196/11034 (PMC6300707; doi:10.2196/11034)
Supplement: Multimedia Appendix 1 [file jmir_v20i12e11034_app1.xlsx]

## Sheet: Sheet1
	Provider Facing				Independent
	Higher Education		Lower Education		Higher Education		Lower Education
VARIABLES	Incidence Rate Ratios	SE	Incidence Rate Ratios	SE	Incidence Rate Ratios	SE	Incidence Rate Ratios	SE
Care Coordination Problem	1.18	(0.16)	1.30	(0.45)	1.19***	(0.05)	1.12	(0.17)
Patient Centeredness (Omitted: High)
Medium	0.82	(0.13)	1.37	(0.46)	1.03	(0.06)	1.67***	(0.32)
Low	0.90	(0.10)	1.30	(0.44)	1.06	(0.05)	1.48**	(0.24)
Race/Ethnicity (Omitted: Non-Hispanic White
Hispanic	1.10	(0.22)	0.85	(0.38)	1.13**	(0.07)	0.95	(0.20)
Non-Hispanic African American	0.81	(0.13)	0.84	(0.28)	1.03	(0.06)	0.95	(0.14)
Non-Hispanic Asian	1.18	(0.27)	1.03	(0.73)	1.20**	(0.09)	1.44	(0.39)
Other	0.95	(0.20)	1.46	(1.21)	1.03	(0.09)	1.56	(0.43)
Missing	1.37	(0.54)	1.04	(0.55)	1.03	(0.16)	1.40	(0.56)
Gender (Omitted: Male)
Female	1.06	(0.12)	2.13**	(0.66)	1.10**	(0.05)	1.36**	(0.20)
Missing	1.16	(0.61)	0.04	(1.02)	1.47*	(0.33)	1.36	(0.68)
Age (Omitted: 18-34)
35-49	1.17	(0.21)	3.12**	(1.66)	0.94	(0.05)	0.89	(0.29)
50-64	1.00	(0.18)	3.01**	(1.37)	0.80***	(0.04)	0.66	(0.19)
65-74	0.84	(0.14)	3.21**	(1.57)	0.63***	(0.04)	0.66	(0.21)
75+	0.99	(0.25)	1.86	(0.97)	0.45***	(0.05)	0.37***	(0.12)
Missing	0.99	(0.58)	2.92	(1.91)	0.66	(0.23)	0.16***	(0.11)
Education
High School Graduate			1.08	(0.36)			1.15	(0.24)
Bachelor's Degree	1.32*	(0.21)			1.13**	(0.05)
Post-Baccalaureate Degree	1.26*	(0.18)			1.07	(0.05)
Income (Omitted: $0-$34,9999)
$35000-$99,9999	1.31	(0.37)	1.90**	(0.54)	1.13**	(0.06)	1.15	(0.18)
$100,000+	1.60	(0.45)	1.28	(0.51)	1.24***	(0.06)	0.87	(0.25)
Missing	0.42	(0.34)	2.84	(80.63)	0.61	(0.40)	2.30	(2.47)
General Health (Omitted: Poor)
Fair	0.78	(0.74)	1.14	(1.17)	0.78	(0.15)	2.59*	(1.37)
Good	0.61	(0.57)	1.12	(1.15)	0.84	(0.16)	2.37	(1.36)
Very Good	0.72	(0.68)	1.30	(1.36)	0.88	(0.17)	2.28	(1.31)
Excellent	0.62	(0.57)	0.92	(1.11)	0.88	(0.17)	2.57	(1.51)
Missing	0.41	(0.22)	0.04	(1.06)	1.06	(0.21)	3.74	(3.44)
Use Internet	2.14*	(0.90)	4.67***	(2.39)	2.07***	(0.30)	2.77***	(0.90)
Use Internet at Home (Omitted: N/A)
Never	1.05	(0.58)	6.82**	(5.74)	1.23	(0.24)	1.41	(0.51)
Sometimes	1.85	(0.80)	2.98	(2.47)	1.47**	(0.24)	1.82**	(0.45)
Daily	2.03*	(0.81)	4.01*	(3.00)	1.61***	(0.25)	1.63**	(0.38)
Missing	1.13	(0.57)	2.43	(2.29)	1.52**	(0.26)	1.32	(0.51)
Constant	0.55	(0.73)	0.01***	(0.01)	1.48	(0.39)	0.23*	(0.17)
Observations	1,940		615		1,940		615
seEform in parentheses
*** p<0.01, ** p<0.05, * p<0.1
